# Supplementary material for: Free Transplantation of a Tissue Engineered Bone Graft into an Irradiated, Critical-Size Femoral Defect in Rats
Source: Cells. 2021 Aug 31;10(9):2256. doi: 10.3390/cells10092256 (PMC8467400; doi:10.3390/cells10092256)
Supplement: Supplementary file 1 [file cells-10-02256-s001.zip]

Archive with 6 entries (6 files):
- Supplementary Figure S1 ALP staining MSC.jpg
- Supplementary Figure S2.tif
- Supplementary Figure S3.tif
- Supplementary Figure S4.tif
- Supplementary Table S1.tif
- Supplementary Table S2.tif
